# Supplementary material for: Development of a Candidate TMV Epitope Display Vaccine against SARS-CoV-2
Source: Vaccines (Basel). 2024 Apr 23;12(5):448. doi: 10.3390/vaccines12050448 (PMC11125883; doi:10.3390/vaccines12050448)
Supplement: Supplementary file 1 [file vaccines-12-00448-s001.zip]

Archive with 1 entries (1 files):
- vaccines-2949740-supplementary.pdf
